# Supplementary material for: Effect of prone positioning in adult patients receiving veno-venous extracorporeal membrane oxygenation: A meta-analysis
Source: PLoS One. 2025 Mar 25;20(3):e0320532. doi: 10.1371/journal.pone.0320532 (PMC11936214; doi:10.1371/journal.pone.0320532)
Supplement: S1 File — (XLSX) [file pone.0320532.s001.xlsx]

## Sheet: All studies read in full-text
No.	Year	First author	Article title	doi	Exclusion Reason
1	2023	Akram M Zaaqoq	Prone Positioning During Venovenous Extracorporeal Membrane Oxygenation for Acute Respiratory Distress Syndrome-Better Together?	10.1097/CCM.0000000000005727	Review
2	2023	Giani M	Timing of Prone Positioning During Venovenous Extracorporeal Membrane Oxygenation for Acute Respiratory Distress Syndrome	10.1097/CCM.0000000000005705	Inclusion criteria not met(To compare the effects of prone positioning on patients at different times.)
3	2023	Teijeiro-Paradis R	Prone Positioning During Venovenous ECMO for Severe ARDS.	10.1001/jama.2023.22456.	Comment
4	2023	Haoutar M	Safety of inter-facility transport strategies for patients referred for severe acute respiratory distress syndrome	10.1186/s12873-023-00901-y.	Inclusion criteria not met (Mainly about transport strategies)
5	2023	Zhao Y	Whole-process respiratory management strategies based on electrical impedance tomography in a pregnant woman with diffuse alveolar hemorrhage induced by systemic lupus erythematosus under veno-venous extracorporeal membrane oxygenation.	10.1002/pul2.12302.	Inclusion criteria not met (Subjuct is a pregnant woman)
6	2023	Saha B	Evaluating service needs for veno-venous extracorporeal membrane oxygenation in patients with severe acute respiratory distress syndrome in Saskatchewan.	10.1038/s41598-023-45013-6.	No intervention group
7	2023	Adelsten J	Use of prone position ventilation in patients with COVID-19 induced severe ARDS supported with V-V ECMO: A danish cohort study with focus on adverse events	10.1177/02676591231198798.	No intervention group
8	2023	Li J	Prone Positioning for Patients With COVID-19-Induced Acute Hypoxemic Respiratory Failure: Flipping the Script	10.4187/respcare.11227.	Review
9	2023	Brasil LMCR	Veno-venous extracorporeal membrane oxygenation in patients with SARS-CoV-2 pneumonia in Brazil: a case series	10.36416/1806-3756/e20230046.	Case series
10	2023	Zhang T	Outcomes of Patients Transported in the Prone Position to a Regional Extracorporeal Membrane Oxygenation Center: A Retrospective Cohort Study.	10.1097/CCE.0000000000000948.	No intervention group
11	2023	Textoris L	Response to Prone Position in COVID-19 and Non-COVID-19 Patients with Severe ARDS Supported by vvECMO.	10.3390/jcm12123918.	No control group (covid vs non-covid)
12	2023	Shayan S	Verticalization Therapy for Acute Respiratory Distress Syndrome Patients Receiving Veno-Venous Extracorporeal Membrane Oxygenation	10.7759/cureus.40094.	Case series
13	2023	Zöllei É	Venovenous extracorporeal membrane oxygenation for COVID-19 associated severe respiratory failure: Case series from a Hungarian tertiary centre	10.1177/02676591231160272.	Case series
14	2023	Zaaqoq AM	Prone Positioning During Venovenous Extracorporeal Membrane Oxygenation for Acute Respiratory Distress Syndrome—Better Together?*	10.1097/CCM.0000000000005727.	Review
15	2023	Massart N	Impact of Prone Position in COVID-19 Patients on Extracorporeal Membrane Oxygenation	10.1097/CCM.0000000000005714	Included
16	2023	Binda F	Pressure ulcers after prone positioning in patients undergoing extracorporeal membrane oxygenation: A cross-sectional study	10.1111/nicc.12889	Included
17	2023	Schmidt M	Prone Positioning During Extracorporeal Membrane Oxygenation in Patients With Severe ARDS: The PRONECMO Randomized Clinical Trial	10.1001/jama.2023.24491	Included
18	2023	Schmidt M	Comparative outcomes of extracorporeal membrane oxygenation for COVID-19 delivered in experienced European centres during successive SARS-CoV-2 variant outbreaks (ECMO-SURGES): an international, multicentre, retrospective cohort study	10.1016/S2213-2600(22)00438-6	No data
19	2022	Genty T	Prone positioning during veno-venous or veno-arterial extracorporeal membrane oxygenation: feasibility and complications after cardiothoracic surgery	10.1186/s13054-022-03944-y	No data(The ECMO patients in the article received vv and va, and the data on vv could not be extracted separately.)
20	2022	Ong, SL	Combined Use of ECMO, Prone Positioning, and APRV in the Management of Severe COVID-19 Patients	PMCID: PMC9677293.	Inclusion criteria not met (Aim to investigate the effect of prone before, during and after ECMO treatment.)
21	2022	Costa, Eduardo L. V.	Prone Positioning During Venovenous Extracorporeal Membrane Oxygenation	10.1097/CCM.0000000000005342	Editorial
22	2022	Inagawa T	Controversial Efficacy of Early Timing of Prone Positioning for Severe Acute Respiratory Distress Syndrome During Venovenous Extracorporeal Membrane Oxygenation	10.1097/CCM.0000000000005575.	Comment
23	2022	Barker J	Effect of serial awake prone positioning on oxygenation in patients admitted to intensive care with COVID-19	10.1136/postgradmedj-2020-139631.	Inclusion criteria not met (no ecmo，prone VS supine)
24	2022	Papazian L	Effect of prone positioning on survival in adult patients receiving venovenous extracorporeal membrane oxygenation for acute respiratory distress syndrome: a systematic review and meta-analysis	10.1007/s00134-021-06604-x.	Meta-analysis
25	2022	Huai J	Impact of prone positioning duration on the outcome of patients receiving venovenous extracorporeal membrane oxygenation for acute respiratory distress syndrome: A meta-analysis.	10.1016/j.heliyon.2022.e12320.	Meta-analysis
26	2022	Guervilly C	Ultra-lung-protective ventilation and biotrauma in severe ARDS patients on veno-venous extracorporeal membrane oxygenation: a randomized controlled study	10.1186/s13054-022-04272-x	No data
27	2022	Boffi A	Physiological response to prone positioning in intubated adults with COVID-19 acute respiratory distress syndrome: a retrospective study	10.1186/s12931-022-02247-8	No control group
28	2022	Zhang H	Prone positioning in ARDS patients supported with VV ECMO, what we should explore?	10.1186/s40560-022-00640-5	Review
29	2022	Zaaqoq AM	Beneficial Effect of Prone Positioning During Venovenous Extracorporeal Membrane Oxygenation for Coronavirus Disease 2019	10.1097/CCM.0000000000005296	Included
30	2022	Chen Z	Effect of prone position in patients with acute respiratory distress syndrome supported by venovenous extracorporeal membrane oxygenation: a retrospective cohort study	10.1186/s12890-022-02026-7	Included
31	2022	Laghlam D	Effects of Prone Positioning on Respiratory Mechanics and Oxygenation in Critically Ill Patients With COVID-19 Requiring Venovenous Extracorporeal Membrane Oxygenation	10.3389/fmed.2021.810393	Included
32	2022	Petit M	Prone-Positioning for Severe Acute Respiratory Distress Syndrome Requiring Extracorporeal Membrane Oxygenation	10.1097/CCM.0000000000005145	Included
33	2022	Nesseler N	Extracorporeal Membrane Oxygenation for Respiratory Failure Related to COVID-19: A Nationwide Cohort Study	10.1097/ALN.0000000000004168	Inclusion criteria not met (va-ecmo)
34	2022	Flinspach AN	Associated Factors of High Sedative Requirements within Patients with Moderate to Severe COVID-19 ARDS	10.3390/jcm11030588.	No intervention group
35	2022	Zaaqoq AM	Prone position during venovenous extracorporeal membrane oxygenation: survival analysis needed for a time-dependent intervention	10.1186/s13054-022-03923-3	Comment
36	2022	Costa ELV	Prone Positioning During Venovenous Extracorporeal Membrane Oxygenation	10.1097/CCM.0000000000005342.	Editorial
37	2022	Ponce D	Extracorporeal membrane oxygenation outcomes in COVID-19 patients: Case series from the Brazilian COVID-19 Registry	10.1111/aor.14136.	Case series
38	2021	Zhang M	Prone position nursing combined with ECMO intervention prevent patients with severe pneumonia from complications and improve cardiopulmonary function	PMCID: PMC8205846	No data
39	2021	Lyu G	Comparison of efficacy between veno-venous extracorporeal membrane oxygenation (VV-ECMO) and VV-ECMO combined with prone position ventilation for the treatment of acute respiratory distress syndrome	10.3760/cma.j.cn121430-20200805-00563	No data (mian outcomes are PaO2/FiO2 and Crs. )
40	2021	Shiping Zhu	Prone positioning in acute respiratory distress syndrome during venovenous extracorporeal membrane oxygenation	10.1186/s13054-021-03760-w	No control group (The aim was to study the survival outcomes of patients placed in the prone position)
41	2021	Shekar, K	Prone Positioning of Patients during Venovenous Extracorporeal Membrane Oxygenation	10.1513/AnnalsATS.202011-1444ED	Review
42	2021	Zhou, YF;	The Impact of a Standardized Refractory Hypoxemia Protocol on Outcome of Subjects Receiving Venovenous Extracorporeal Membrane Oxygenation	10.4187/respcare.08584	No data, mian outcome are ventilation settings before and after ECMO and ICU mortality.
43	2021	Lucchini A	Management of vascular access for extracorporeal life support: A cohort study	10.1177/11297298211056755	No intervention group
44	2021	Oujidi Y,	Prone position during ECMO in patients with COVID-19 in Morocco: Case series	10.1016/j.amsu.2021.102769.	Case series
45	2021	Chang KW	Comparison of prone positioning and extracorporeal membrane oxygenation in acute respiratory distress syndrome: A multicenter cohort study and propensity-matched analysis	10.1016/j.jfma.2021.10.007.	No intervention group(Prone position group vs ECMO group)
46	2021	Poon WH	Prone positioning during venovenous extracorporeal membrane oxygenation for acute respiratory distress syndrome: a systematic review and meta-analysis	10.1186/s13054-021-03723-1.	Meta-analysis
47	2021	Chaplin H	A single-centre study of safety and efficacy of prone positioning for critically ill patients on veno-venous extracorporeal membrane oxygenation	10.1016/j.aucc.2020.10.011	Included
48	2021	Giani M	Prone Positioning during Venovenous Extracorporeal Membrane Oxygenation in Acute Respiratory Distress Syndrome. A Multicenter Cohort Study and Propensity-matched Analysis	10.1513/AnnalsATS.202006-625OC	Included
49	2021	Lebreton	Extracorporeal membrane oxygenation network organisation and clinical outcomes during the COVID-19 pandemic in Greater Paris, France: a multicentre cohort study	10.1016/S2213-2600(21)00096-5	Included
50	2021	Xu W	Case Report: Respiratory Management With a 47-Day ECMO Support for a Critical Patient With COVID-19	10.3389/fmed.2021.714387.	Case report
51	2021	Mariappan R	Practice Patterns and Outcome of Extracorporeal Membrane Oxygenation Therapy for Severe Acute Respiratory Distress Syndrome in Indian ICUs	10.5005/jp-journals-10071-23928.	Inclusion criteria not met
52	2021	Coleman MH	Acute Respiratory Distress Syndrome: Ventilator Management and Rescue Therapies	10.1016/j.ccc.2021.05.008.	Review
53	2021	Smiechowicz J	nfluenza in patients with respiratory failure admitted to intensive care units in Poland and the use of extracorporeal respiratory support: a survey-based multicenter study.	10.1186/s12879-021-06672-w.	No control group. No number of deaths in the control group.
54	2021	Roca O	To prone or not to prone ARDS patients on ECMO.	10.1186/s13054-021-03675-6.	Review
55	2021	Liu C	Effects of prone positioning during extracorporeal membrane oxygenation for refractory respiratory failure: a systematic review	10.1007/s42399-021-01008-w.	Review
56	2021	Kusumawardhani N	Extracorporeal Membrane Oxygenation Used in Acute Respiratory Distress Syndrome with COVID-19: A Systematic Review and Meta-Analysis	10.37616/2212-5043.1261.	Meta-analysis
57	2021	Zhang M	Prone position nursing combined with ECMO intervention prevent patients with severe pneumonia from complications and improve cardiopulmonary function	PMID: 34150081	No data(To investigate the effect of prone care combined with ECMO on complications and improvement of cardiopulmonary function in patients with severe pneumonia.)
58	2021	Shekar K	Prone Positioning of Patients during Venovenous Extracorporeal Membrane Oxygenation	10.1513/AnnalsATS.202011-1444ED	Editorials
59	2020	Le Breton	Extracorporeal membrane oxygenation for refractory COVID-19 acute respiratory distress syndrome	10.1016/j.jcrc.2020.07.013	No data(The article provides some data on treatment outcomes and complications of ECMO in patients with COVID-19-related ARDS, but does not provide a direct comparison between prone and non-prone groups.)
60	2020	Franchineau G	Prone positioning monitored by electrical impedance tomography in patients with severe acute respiratory distress syndrome on veno-venous ECMO	10.1186/s13613-020-0633-5.	No control group(Aim to investigate the physiological effects of prone positioning (PP) during veno‐venous ECMO)
61	2020	Saha S	Turning Things Around: The Role of Prone Positioning in the Management of Acute Respiratory Failure After Cardiac Surgery	10.1053/j.jvca.2019.10.055.	Inclusion criteria not met
62	2020	Schmidt M	Extracorporeal membrane oxygenation for severe acute respiratory distress syndrome associated with COVID-19: a retrospective cohort study.	10.1016/S2213-2600(20)30328-3	No data
63	2020	COVID‑ICU	Clinical characteristics and day-90 outcomes of 4244 critically ill adults with COVID-19: a prospective cohort study	10.1007/s00134-020-06294-x	No data
64	2020	Jozwiak M	Use of Venovenous Extracorporeal Membrane Oxygenation in Critically-Ill Patients With COVID-19	10.3389/fmed.2020.614569	No data
65	2020	Rilinger J	Prone positioning in severe ARDS requiring extracorporeal membrane oxygenation	10.1186/s13054-020-03110-2	Included
66	2020	Garcia B	Prone positioning under VV-ECMO in SARS-CoV-2-induced acute respiratory distress syndrome	10.1186/s13054-020-03162-4	Included
67	2020	Yang X	Extracorporeal Membrane Oxygenation for SARS-CoV-2 Acute Respiratory Distress Syndrome: A Retrospective Study From Hubei, China	10.3389/fmed.2020.611460	Included
68	2020	Maeda A	Prone position ventilation and femoro‐femoral veno‐venous extracorporeal membrane oxygenation for COVID‐19 treatment	10.1002/rcr2.700.	Case report
69	2020	Yang SS	Outcomes and clinical practice in patients with COVID-19 admitted to the intensive care unit in Montréal, Canada: a descriptive analysis	10.9778/cmajo.20200159.	No data
70	2020	Weiss TT	Prone positioning for patients intubated for severe acute respiratory distress syndrome (ARDS) secondary to COVID-19: a retrospective observational cohort study	10.1016/j.bja.2020.09.042.	No control group(The benefits of Prone for ARDS were explored, and only 5 people received ECMO.)
71	2020	Qian SZ	Clinical Characteristics and Outcomes of Severe and Critical Patients With 2019 Novel Coronavirus Disease (COVID-19) in Wenzhou: A Retrospective Study	10.3389/fmed.2020.552002	No data
72	2020	Kasai T	Veno-venous extracorporeal membrane oxygenation and prone ventilation for therapeutic management of COVID-19	10.1002/ams2.546.	Case report
73	2020	Nie Q	Nursing Management of Severe COVID-19 Patients Undergoing Extracorporeal Membrane Oxygenation Combined with Prone Position Ventilation.	10.1532/hsf.3045	Case series
74	2020	Douedi S	Extracorporeal Membrane Oxygenation as Treatment of Severe COVID-19 Infection: A Case Report.	10.7759/cureus.7714	Case report
75	2020	Inata Y	Prone positioning without neuromuscular blockade during extracorporeal membrane oxygenation in children.	10.1111/ped.14151	Inclusion criteria not met
76	2020	Mustafa AK	Extracorporeal Membrane Oxygenation for Patients With COVID-19 in Severe Respiratory Failure.	10.1001/jamasurg.2020.3950	No data (This article contains 40 ECMO samples, of which 29 underwent prone position ventilation, but the outcomes of these 29 cases cannot be obtained.)
77	2019	W-Y Kim	Prone positioning before extracorporeal membrane oxygenation for severe acute respiratory distress syndrome: A retrospective multicenter study	10.1016/j.medin.2018.04.013	Inclusion criteria not met(pp before ecmo)
78	2019	Sahoo JN	Prone ventilation in H1N1 virus-associated severe acute respiratory distress syndrome: A case series	10.4103/IJCIIS.IJCIIS_62_18.	Case series
79	2019	Guervilly C	Prone positioning and extracorporeal membrane oxygenation for severe acute respiratory distress syndrome: time for a randomized trial?	10.1007/s00134-019-05570-9	Included
80	2019	Aoyama H	Assessment of Therapeutic Interventions and Lung Protective Ventilation in Patients With Moderate to Severe Acute Respiratory Distress Syndrome: A Systematic Review and Network Meta-analysis.	10.1001/jamanetworkopen.2019.8116	Meta-analysis
81	2018	Lucchini A	Application of prone position in hypoxaemic patients supported by veno-venous ECMO	10.1016/j.iccn.2018.04.002.	No control group
82	2018	Combes A	Extracorporeal Membrane Oxygenation for Severe Acute Respiratory Distress Syndrome	10.1056/NEJMoa1800385	Included
83	2018	Shi J	Extracorporeal membrane oxygenation with prone position ventilation successfully rescues infantile pertussis: a case report and literature review.	10.1186/s12887-018-1351-0	Review
84	2018	Periche Pedra E	Outcomes of extracorporeal membrane oxygenation in adult patients with hypoxemic respiratory failure refractory to mechanical ventilation.	10.1016/j.rmcr.2018.09.007	Case report
85	2018	Li X	Unproven and Expensive before Proven and Cheap: Extracorporeal Membrane Oxygenation versus Prone Position in Acute Respiratory Distress Syndrome	10.1164/rccm.1982Erratum1].	Review
86	2016	Voelker MT	[Prone positioning of patients during venovenous extracorporeal membrane oxygenation is safe and feasible]	10.1007/s00101-015-0131-6.	No control group
87	2016	Park PK	Too Little Oxygen: Ventilation, Prone Positioning, and Extracorporeal Membrane Oxygenation for Severe Hypoxemia.	10.1055/s-0035-1570366	Review
88	2016	Culbreth RE	Complications of Prone Positioning During Extracorporeal Membrane Oxygenation for Respiratory Failure: A Systematic Review.	10.4187/respcare.03882	Meta-analysis
89	2015	Kimmoun	Prolonged prone positioning under VV-ECMO is safe and improves oxygenation and respiratory compliance	10.1186/s13613-015-0078-4.	No control group(To investigate the effect of placement in the prone position on oxygen and respiratory compliance in patients with ECMO)
90	2014	Guervilly C	Prone positioning during veno-venous extracorporeal membrane oxygenation for severe acute respiratory distress syndrome in adults	PMID: 24257150.	No control group
91	2014	Munshi L	Prone position during ECMO: a turn of events?	PMID: 24326973.	Review
92	2014	Masuda Y	Effect of prone positioning on cannula function and impaired oxygenation during extracorporeal circulation.	10.1007/s10047-013-0742-0	Case report
93	2014	Kredel M	Combination of positioning therapy and venovenous extracorporeal membrane oxygenation in ARDS patients.	10.1177/0267659113502834	No data
94	2013	Kipping V	Prone position during ECMO is safe and improves oxygenation	10.5301/ijao.5000254.	No control group
95	2003	Haefner SM	Complications of intermittent prone positioning in pediatric patients receiving extracorporeal membrane oxygenation for respiratory failure	10.1378/chest.123.5.1589.	No control group
96	2003	Haefner SM	Complications of intermittent prone positioning in pediatric patients receiving extracorporeal membrane oxygenation for respiratory failure.	10.1378/chest.123.5.1589	Inclusion criteria not met
97	2002	Goettler CE	Prone positioning does not affect cannula function during extracorporeal membrane oxygenation or continuous renal replacement therapy.	10.1186/cc1814	No control group

## Sheet: Included studies
No.	First author	Article title	doi
47	Chaplin H	A single-centre study of safety and efficacy of prone positioning for critically ill patients on veno-venous extracorporeal membrane oxygenation	10.1016/j.aucc.2020.10.011
29	Zaaqoq AM	Beneficial Effect of Prone Positioning During Venovenous Extracorporeal Membrane Oxygenation for Coronavirus Disease 2019	10.1097/CCM.0000000000005296
30	Chen Z	Effect of prone position in patients with acute respiratory distress syndrome supported by venovenous extracorporeal membrane oxygenation: a retrospective cohort study	10.1186/s12890-022-02026-7
31	Laghlam D	Effects of Prone Positioning on Respiratory Mechanics and Oxygenation in Critically Ill Patients With COVID-19 Requiring Venovenous Extracorporeal Membrane Oxygenation	10.3389/fmed.2021.810393
15	Massart N	Impact of Prone Position in COVID-19 Patients on Extracorporeal Membrane Oxygenation	10.1097/CCM.0000000000005714
16	Binda F	Pressure ulcers after prone positioning in patients undergoing extracorporeal membrane oxygenation: A cross-sectional study	10.1111/nicc.12889
79	Guervilly C	Prone positioning and extracorporeal membrane oxygenation for severe acute respiratory distress syndrome: time for a randomized trial?	10.1007/s00134-019-05570-9
48	Giani M	Prone Positioning during Venovenous Extracorporeal Membrane Oxygenation in Acute Respiratory Distress Syndrome. A Multicenter Cohort Study and Propensity-matched Analysis	10.1513/AnnalsATS.202006-625OC
65	Rilinger J	Prone positioning in severe ARDS requiring extracorporeal membrane oxygenation	10.1186/s13054-020-03110-2
66	Garcia B	Prone positioning under VV-ECMO in SARS-CoV-2-induced acute respiratory distress syndrome	10.1186/s13054-020-03162-4
32	Petit M	Prone-Positioning for Severe Acute Respiratory Distress Syndrome Requiring Extracorporeal Membrane Oxygenation	10.1097/CCM.0000000000005145
67	Yang X	Extracorporeal Membrane Oxygenation for SARS-CoV-2 Acute Respiratory Distress Syndrome: A Retrospective Study From Hubei, China	10.3389/fmed.2020.611460
49	Lebreton	Extracorporeal membrane oxygenation network organisation and clinical outcomes during the COVID-19 pandemic in Greater Paris, France: a multicentre cohort study	10.1016/S2213-2600(21)00096-5
82	Combes A	Extracorporeal Membrane Oxygenation for Severe Acute Respiratory Distress Syndrome	10.1056/NEJMoa1800385
17	Schmidt M	Prone Positioning During Extracorporeal Membrane Oxygenation in Patients With Severe ARDS: The PRONECMO Randomized Clinical Trial	10.1001/jama.2023.24491

## Sheet: Data from the orignal article
No.	First author	Year	Data extractor	Date of data extraction	Study tpye	Country	Data date	N	PP during ECMO	Inclusion Criteria	Exclusion Criteria	Site	Limitation	Aim	Outcomes	hospital discharge survival				1-month survival				28-d survival				60-d survival				90-d survival				ECMO duratio						ECMO weaning				length of icu stay
																ECMO+PP		ECMO only		ECMO+PP		ECMO only		ECMO+PP		ECMO only		ECMO+PP		ECMO only		ECMO+PP		ECMO only		ECMO+PP			ECMO only			ECMO+PP		ECMO only		ECMO+PP			ECMO only
																events	total	events	total	events	total	events	total	events	total	events	total	events	total	events	total	events	total	events	total	mean	sd	total	mean	sd	total	events	total	events	total	mean	sd	total	mean
47	Chaplin H	2021	Dehua Zeng	2024.01.31	Retrospective, observational	New Zealand	2014.07.01-2019.07.01	72	13	Adult patients who received VV-ECMO at this centre	Patients who underwent lung transplant	CVICU located in Auckland	Single-center, retrospective study design with relatively small number of patients and unstandardized treatment	To determine whether the use of the prone position in adult patients receiving VV-ECMO improves oxygenation, shortens the duration of ECMO, provides earlier liberation from ECMO compared to no prone position, and to determine the probability of pressure injury in patients receiving prone position.	hospital discharge survival;1-month survival;60-d survival;ECMO duration	9	13	41	59	9	13	41	59					9	13	41	59	9	13	41	59	25.75	2.63391	13	9.5	2.875	59
29	Zaaqoq AM	2022	Dehua Zeng	2024.02.01	Retrospective, observational	Australia	2020.02.16- 2020.10.31	232	67	18 years old or greater, confirmed COVID-19, and need for invasive mechanical ventilation and veno-venous ECMO support	NA	72 international institutions participating in the Coronavirus Disease 2019 Critical Care Consortium international registry	more missing outcome data;the presence of residual and unmeasured confounders;did not account for those transitional states(e.g., non-ECMO supine or non-ECMO prone)	To investigate the impact of prone positioning during venovenous extracorporeal membrane oxygenation support for coronavirus disease 2019 acute respiratory failure on the patient outcome.	hospital discharge survival	22	67	37	165
30	Chen Z	2022	Dehua Zeng	2024.02.10	Retrospective, observational	China	2013.04- 2020.10	91	38	Patients older than 14 years；ARDS	Patients with COVID-19	MICU in a teaching hospital at Beijing	the number of studied patients remains relatively small, and the criteria of deciding PP is uncertain	To evaluate the safety and efficacy of application of PP during VV-ECMO in patients with ARDS	Hospital survival;ECMO weaning;length of icu stay;ECMO duration	16	38	13	53																	14	5.1875	38	8	2.5	53	20	38	18	53	28.7	7.75	38	14
31	Laghlam D	2021	Dehua Zeng	2024.02.11	Prospective, observational	France	2020.03.01-2021.06.01	24	10	(i) presence of ARDS according to the Berlin definition (12); (ii) VV-ECMO implantation for patients with severe ARDS meeting one of the following criteria: (1) PaO2/FiO2 ratio less than 50 mmHg for longer than 3 h or (2) PaO2/FiO2 less than 80 mmHg for longer than 6 h, or (3) arterial pH < 7.25 with arterial carbon dioxide partial pressure (PaCO2) greater than or equal to 60 mmHg for longer than…	Patients<18 years old； pregnancy；patients under legal protection.	ICU of Cochin University Hospital	a single-center study with a limited number of patients	Exploring the effect of prone position on respiratory mechanics in patients with severe ARDS requiring VVECMO	1-month Survival;60d Survival;ECMO weaning;ECMO Duration					9	10	11	14	9	10	11	14	6	10	8	14					21	5.23	10	9.75	3.778	14	7	10	10	14	43	5.196	10	37.25
15	Massart N	2023	Dehua Zeng	2024.02.11	Retrospective, observational	France	before 2020.04.21	507	354	All consecutive patients supported by venovenous ECMO for respiratory failureand in whom prone position status while on ECMO (yes/no) and hospital mortality were known.	Patients with missing data	41 centers in France	1) retrospective study design, 2) 88 patients were excluded from the analysis because of missing data on prone position status or in-hospital death, 3) time of prone position initiation and other information about prone position were not recorded, and 4) indications for prone position were not uniform across centers	To evaluate the potential sur-vival benefit of prone positioning in venovenous ECMO patients cannulated for COVID-19–related ARDS	hospital discharge survival;length of icu stay;ECMO duration	194	364	92	153																	15	2.83333	364	8	1.83333	153					8.5	3.83333	364	7
16	Binda F	2023	Dehua Zeng	2024.02.12	Cross-sectional	Italy	2015.01- 2019.12	114	62	Critically ill adult patients undergoing veno–venous ECMO	Patients submitted to other systems of carbon dioxide removal or with veno-arterial ECMO	ICU in Milan	retrospective design that does not control for small events that may be missed in the medical record; no data collected on the type and dose of vasoactive drugs; not generalizable to other settings	To report the prevalence of pressure ulcers and other complications dueto prone positioning in adult patients receiving veno–venous ECMO	ECMO Duration;length of icu stay																					17.3	13.3	62	6.3	6.1	52					32.1	21	62	13.5
79	Guervilly C	2019	Jiayi Zhao	2024.02.16	Retrospective, observational	France	2012.01-2017.04	168	91	ARDS patients with severe ARDS receiving vv-ECMO	Lung transplant patients	Medical Intensive Care Unit North Hospital	cannot exclude residual confounding factors that overestimate the effect	To compare outcomes in patients with severe ARDS under vv-ECMO based on the use or lack of PP during ECMO run.	1-month Survival;60-d Survival;90-d Survival ;ECMO weaning;ECMO Duration;length of icu stay					65	91	33	77					57	91	31	77	53	91	29	77	20	14	91	9	8	77	64	91	39	77	36	28	91	28
48	Giani M	2020	Jiayi Zhao	2024.02.16	Retrospective, observational	Italy	2014.01 -2018.12	240	107	In prone group,we enrolled consecutive ECMO patients who underwent prone positioning in four centres where PP is routinely performed during extracorporeal support;In the “control group”, we enrolled consecutive patients from two ECMO centres where patients are routinely managed in the supine position, without PP	NA	6 Italian ECMO referral centres	non-prospective controlled studies, which could not confirm the results; the small number of study subjects; There was selection bias	To assess feasibility, safety and effect on oxygenation and lung mechanics of prone positioning during ECMO	hospital discharge survival;ECMO Duration;length of icu stay	71	107	72	133					95	107	87	133									16	3.16667	107	10	2	133					35	4.83333	107	26
65	Rilinger J	2020	Jiayi Zhao	2024.02.18	Retrospective, observational	Germany	2010.10 - 2018.05	158	38	Patients with severe ARDS requiring VV ECMO support	NA	Interdisciplinary Medical Intensive Care Unit at the University Medical Center Freiburg,	The retrospective design was selective and reporting biased, and the sample size was small; Treatment and diagnostic models are not standardized; To control the remaining confounders	To explore the overall survival benefits associated with PP in patients with ARDS supported by ECMO	hospital discharge survival;1-month Survival;ECMO weaning；ECMO Duration;length of icu stay	14	38	44	120	18	38	47	120													10.7	2.6	38	5.9	1.117	120	18	38	56	120	18	4.775	38	12.3
66	Garcia B	2020	Jiayi Zhao	2024.02.20	Retrospective, observational	France	NA	25	14	COVID-19（ARDS）	NA	Coronavirus Unit in Intensive Care at Lille University Central Hospital	NA	The safety of PP in ECMO was compared with those who maintained the supine position to assess the safety of PP in ECMO treatment	1-month Survival；ECMO weaning；ECMO Duration					3	14	8	11	3	14	8	11									11	2.06	14	6	2.634	11	3	14	8	11
32	Petit M	2022	Dehua Zeng	2024.02.24	Retrospective, observational	France	2012.01-2020.01	298	64	Patients with severe ARDS receiving VV-ECMO support	Patients receiving VA-ECMO support	Intensive care unit of a tertiary center	1) study results cannot be extrapolated to other centers; 2) retrospective study design with no clear indication for PP and no standardized timing of first PP use, with a high risk of selection bias; 3) cannot exclude that longer PP sessions would have yielded different results; and 4) cannot exclude unmatched residual confounders	To determine the characteristics and prognosis of extracorporeal membrane oxygenation in patients with SARS, and the pattern of lung CT associated with improved respiratory static compliance after intervention	90-d Survival;ECMO Duration;length of icu stay																	51	64	121	234	16	5	64	11	4.33333	234					38	8.25	64	25
49	Lebreton	2021	Aiqun Zhu	2024.02.25	Retrospective, observational	France	2020.03.08-2020.04.18	302	193	All patients have SARS-CoV-2 pneumonia and met inclusion criteria of the recently published EOLIA study and all implantations were decided in consultation with the reference center of Paris area	NA	ICU，Hôpital Louis Mourie	Retrospective study design,small number of patients	To evaluate the role of ECMO for COVID-19-related ARDS patients	90-d Survival																	95	193	43	109
82	Combes A	2018	Aiqun Zhu	2024.02.26	RCT	France, USA, Australia, Canada	2011.12.08-2017.07	124	70	Patients were eligible for enrollment if they fulfilled the American–European Consensus Conference definition for ARDS	Age <18 years; mechanical ventilation for >7 days; pregnancy; weight >1 kg/cm (height), or body mass index >45 kg/square meter; long-term chronic respiratory insufficiency treated with oxygen therapy or non-invasive ventilation; cardiac failure requiring venoarterial-ECMO; history of heparin-induced thrombocytopenia; malignancy with life expectancy <5 years; patient moribund on the day of randomi…	Groupe Hospitalier Pitié Salpêtrière Paris, France	First, it was stopped per protocol after 75% of the maximum calculated sample size had been achieved. Second,the 28% rate of crossover among patients with refractory hypoxemia in the control group may have diluted the potential effect of ECMO. Third, we included patients at ECMO centers and non ECMO referral centers.	To evaluate the effect of PP performed in ECMO patients	60-d Survival													14	17	66	107
67	Yang X	2020	Dehua Zeng	2024.02.27	Retrospective, observational	China	2020.01.01-2020.5.31	73	51	Patients infected by SARS-CoV-2 andtreated with ECMO	NA	21 intensive care units in Hubei, China	Retrospective design, incomplete information, shortage of health care worke	To evaluate long-term outcomes in Chinese patients infected with SARS-CoV-2 and treated with extracorporeal membrane oxygenation	60-d Survival													11	51	3	22
17	Schmidt M	2023	Aiqun Zhu	2024.03.01	RCT	France	2021.03.03-2021.12.07	170	86	Adult patients were enrolled if they were under_x0002_going invasive mechanical ventilation and were supported by VV-ECMO for less than 48 hours	Exclusion criteria were being younger than 18 years or older than 75 years, preg_x0002_nancy and breastfeeding, initiation of VV-ECMO more than 48 hours prior, end-stage chronic lung disease, ARDS second_x0002_ary to abdominal surgery, a moribund condition or a Simpli_x0002_fied Acute Physiology Score (SAPS II) value of more than 90 (on a scale from 0 to 163, with higher scores indicating greater…	14 ICUs in France	Insufficient sample size; 69 of 170 patients were enrolled from a single very experienced center;unblinded trial	To test whether prone positioning vs supine positioning decreases the time to successful ECMO weaning in patients with severe ARDS supported by VV-ECMO.	60-d Survival, 90-d survival, ECMO duration,ECMO weaning, length of ICU stay													46	86	49	84	42	86	44	84	27.51	20.39	86	32.19	23.95	84	38	86	37	84	42.47	25.44	86	46.26
[truncated: 2 more columns]

## Sheet: Data from original articles
Data from original articles
	ECMO+PP		ECMO only
hospital discharge survival	events	total	events	total
Chaplin 2021	9	13	41	59
Chen 2022	16	38	13	53
Giani 2020	71	107	72	133
Massart 2023	194	364	92	153
Rilinger 2020	14	38	44	120
Zaaqoq 2022	22	67	37	165
	ECMO+PP		ECMO only
1-month survival	events	total	events	total
Laghlam 2021	9	10	11	14
Garcia 2020	3	14	8	11
Chaplin 2021	9	13	41	59
Guervilly 2019	65	91	33	77
Rilinger 2020	18	38	47	120
	ECMO+PP		ECMO only
60-d survival	events	total	events	total
Chaplin 2021	9	13	41	59
Guervilly 2019	57	91	31	77
Laghlam 2021	6	10	8	14
Yang 2020	11	51	3	22
Combes 2018	14	17	66	107
Schmidt 2023	46	86	49	84
				363
	ECMO+PP		ECMO only
90-d survival	events	total	events	total
Guervilly 2019	53	91	29	77
Petit 2022	51	64	121	234
Lebreton 2021	95	193	43	109
Schmidt 2023	42	86	44	84
Chaplin 2021	9	13	41	59
	ECMO+PP			ECMO only
ECMO duration	mean	sd	total	mean	sd	total
Binda 2023	17.3	13.3	62	6.3	6.1	52
Chaplin 2021	25.75	2.63391	13	9.5	2.875	59
Chen 2022	14	5.1875	38	8	2.5	53
Garcia 2020	11	2.06	14	6	2.634	11
Giani 2020	16	3.16667	107	10	2	133
Guervilly 2019	20	14	91	9	8	77
Laghlam 2021	21	5.23	10	9.75	3.778	14
Massart 2023	15	2.83333	364	8	1.83333	153
Petit 2022	16	5	64	11	4.33333	234
Rilinger 2020	10.7	2.6	38	5.9	1.117	120
Schmidt 2023	27.51	20.39	86	32.19	23.95	84
	ECMO+PP			ECMO only
length of ICU stay	mean	sd	total	mean	sd	total
Binda 2023	32.1	21	62	13.5	10.4	52
Chen 2022	28.7	7.75	38	14	4.45	53
Giani 2020	35	4.83333	107	26	6	133
Guervilly 2019	36	28	91	28	18	77
Laghlam 2021	43	5.196	10	37.25	7.81	14
Massart 2023	8.5	3.83333	364	7	3.16667	153
Petit 2022	38	8.25	64	25	5.33333	234
Rilinger 2020	18	4.775	38	12.3	2.15	120
Schmidt 2023	42.47	25.44	86	46.26	26.88	84
	ECMO+PP		ECMO only
ECMO weaning	events	total	events	total
Chen 2022	20	38	18	53
Garcia 2020	3	14	8	11
Guervilly 2019	64	91	39	77
Laghlam 2021	7	10	10	14
Rilinger 2020	18	38	56	120
Schmidt 2023	38	86	37	84
Data after matching
	ECMO+PP		ECMO only
hospital discharge survival	events	total	events	total
Chen 2022	10	25	7	25
Giani 2020	46	66	35	66
Massart,2023	77	153	61	153
Rilinger 2020	14	38	14	38
	ECMO+PP		ECMO only
1-month survival	events	total	events	total
Guervilly 2019	38	50	25	50
Rilinger 2020	18	38	16	38
	ECMO+PP		ECMO only
60-d survival	events	total	events	total
Guervilly 2019	32	50	21	50
Schmidt 2023	46	86	49	84
	ECMO+PP		ECMO only
90-d survival	events	total	events	total
Guervilly 2019	32	50	21	50
Petit 2022	47	59	34	59
Schmidt 2023	42	86	44	84

## Sheet: Data from the author and a meta
Data from the author
Data extractor:Dehua Zeng	date :2024.07.29
	ECMO+PP		ECMO only
28-d survival	events	total	events	total
Giani 2020	95	107	87	133
Data from Papazian's meta-analysis（doi:10.1007/s00134-021-06604-x）
Data extractor:Dehua Zeng, Jiayi Zhao	Data:2024.05.19
	ECMO+PP		ECMO only
28-d survival	events	total	events	total
Combes2018	16	17	78	107
COVID-ICU2020	141	184	53	85
Jozwiak2020	6	6	4	5
Schmidt2020	60	67	8	16
Le Breton2020	7	7	4	6
	ECMO+PP		ECMO only
hospital discharge survival	events	total	events	total
COVID-ICU2020	89	166	33	78
Jozwiak2020	3	6	2	5
Le Breton2020	7	7	4	6
Schmidt2020	27	47	6	16
Yang2020	11	51	3	22
Garcia2020	2	14	8	11
Petit2022	46	64	116	234
Guervilly2019	51	91	29	77
	ECMO+PP		ECMO only
60-d survival	events	total	events	total
COVID-ICU2020	110	184	41	85
Jozwiak2020	3	6	2	5
Schmidt2020	50	67	8	16
Le Breton2020	7	7	4	6
Petit2022	52	64	127	234
Rilinger2020	15	38	45	120
Garcia2020	2	14	8	11
Lebreton2021	99	193	47	109
	ECMO+PP		ECMO only
90-d survival	events	total	events	total
COVID-ICU2020	52	129	20	66
Jozwiak2020	3	6	2	5
Le Breton2020	7	7	4	6
Schmidt2020	50	67	8	6
Yang2020	11	51	3	22
Garcia2020	2	14	8	11
Combes2018	14	17	64	107
